# Supplementary material for: Exploring the impact of cultural intelligence on multicultural literacy in university students: a serial mediation model of cultural exposure and cross-cultural communication skills
Source: Front Psychol. 2025 Sep 19;16:1661899. doi: 10.3389/fpsyg.2025.1661899 (PMC12491311; doi:10.3389/fpsyg.2025.1661899)
Supplement: Supplementary file 2 [file Data_Sheet_1.csv]

CI1	CI3	CI4	CI5	CI6	CI8	CI9	CI10	CE1	CE2	CE3	CE4	CE5	CE6	CCCS1	CCCS2	CCCS3	CCCS4	CCCS5	CCCS6	CCCS7	ML1	ML2	ML3	ML4	ML5	ML6
4	5	5	4	5	5	5	5	4	5	5	4	5	5	5	4	5	4	4	5	5	5	5	5	4	5	5
5	4	4	4	5	5	4	5	5	5	5	4	4	5	5	4	4	4	5	5	5	5	5	5	4	5	5
5	5	5	4	5	5	5	5	4	5	5	4	5	5	5	4	5	4	5	5	4	4	5	5	5	4	5
5	5	5	5	5	4	5	5	5	5	5	4	4	5	4	5	5	5	5	5	4	5	5	5	4	5	5
5	5	4	4	5	5	5	5	4	4	5	4	5	5	4	5	4	4	4	4	5	4	5	4	5	5	4
5	5	4	5	5	5	5	5	4	5	5	4	5	5	5	4	5	4	5	4	5	4	5	5	5	4	5
5	5	5	5	5	5	4	5	4	4	4	4	4	5	4	5	4	5	4	5	4	4	4	4	5	4	5
4	4	4	5	5	4	5	5	4	5	5	4	5	4	5	5	5	5	4	5	4	5	4	4	5	4	5
5	5	5	5	5	5	5	5	4	5	4	4	4	5	4	4	4	4	4	4	4	5	5	5	5	4	5
5	5	5	5	5	5	5	5	5	5	5	5	5	5	5	5	5	5	5	5	5	5	5	5	5	5	5
3	3	3	4	3	3	4	3	4	4	4	4	3	4	5	4	5	4	5	4	5	5	4	4	4	4	5
3	3	3	3	4	4	4	4	4	4	4	5	4	4	4	4	4	4	4	3	3	4	4	4	4	4	3
4	4	4	4	3	4	4	4	4	4	3	4	4	4	4	5	4	5	4	4	4	4	4	4	3	4	4
4	4	4	4	3	4	4	3	4	3	4	5	4	4	4	4	4	4	4	4	5	4	3	4	3	4	4
4	4	4	4	4	4	4	4	4	4	4	4	4	4	5	4	4	4	4	3	3	4	4	4	4	3	3
4	4	4	4	3	4	4	4	4	4	4	4	4	4	4	3	4	3	4	4	3	3	4	4	3	3	3
4	4	4	4	4	4	4	4	3	4	4	4	4	4	4	4	4	4	3	4	3	4	4	4	4	4	4
4	4	4	4	4	4	4	4	4	4	4	4	4	4	4	3	4	4	4	3	4	4	4	4	4	4	3
4	5	5	4	5	5	5	5	4	5	5	4	5	5	5	4	5	4	4	5	5	5	5	5	4	5	5
5	4	4	4	5	5	4	5	5	5	5	4	4	5	5	4	4	4	5	5	5	5	5	5	4	5	5
5	5	5	4	5	5	5	5	4	5	5	5	5	5	5	4	5	4	5	5	4	4	5	5	5	4	5
5	5	5	5	5	4	5	5	5	5	5	5	4	5	4	5	5	5	5	5	4	5	5	5	4	5	5
5	5	4	4	5	5	5	5	4	4	5	4	5	5	4	5	4	4	4	4	5	4	5	4	5	5	4
5	5	4	5	5	5	5	5	4	5	5	5	5	5	5	4	5	4	5	4	5	4	5	5	5	4	5
5	5	5	5	5	5	4	5	4	4	4	4	4	5	4	5	4	5	4	5	4	4	4	4	5	4	5
4	4	4	5	5	4	5	5	4	5	5	4	5	4	5	5	5	5	4	5	4	5	4	4	5	4	5
5	5	5	5	5	5	5	5	4	5	4	4	4	5	4	4	4	4	4	4	4	5	5	5	5	4	5
5	5	4	4	5	5	5	5	4	4	5	4	5	5	4	5	4	4	4	4	5	4	5	4	5	5	4
5	5	4	5	5	5	5	5	4	5	5	4	5	5	5	4	5	4	5	4	5	4	5	5	5	4	5
5	5	5	5	5	5	4	5	4	4	4	5	4	5	4	5	4	5	4	5	4	4	4	4	5	4	5
4	4	4	5	5	4	5	5	4	5	5	5	5	4	5	5	5	5	4	5	4	5	4	4	5	4	5
5	5	5	5	5	5	5	5	4	5	4	4	4	5	4	4	4	4	4	4	4	5	5	5	5	4	5
5	5	5	5	5	5	5	5	5	5	5	4	5	5	5	5	5	5	5	5	5	5	5	5	5	5	5
3	3	3	4	3	3	4	3	4	4	4	5	3	4	5	4	5	4	5	4	5	5	4	4	4	4	5
5	4	5	5	5	5	5	4	5	5	5	4	5	5	5	5	5	4	5	4	5	5	4	5	4	5	5
4	5	5	4	4	4	4	4	4	5	4	4	5	4	4	4	4	4	4	4	4	3	4	5	4	4	4
5	4	4	4	4	5	5	5	5	5	5	4	5	5	5	4	4	4	4	4	4	4	5	4	5	5	5
4	4	4	4	3	4	4	4	4	4	4	4	4	4	4	3	4	3	4	4	3	3	4	4	3	3	3
5	5	4	4	5	5	5	5	4	4	5	5	5	5	4	5	4	4	4	4	5	4	5	4	5	5	4
3	3	3	3	4	4	4	4	4	4	4	4	4	4	4	4	4	4	4	3	3	4	4	4	4	4	3
4	4	4	4	3	4	4	4	4	4	3	4	4	4	4	5	4	5	4	4	4	4	4	4	3	4	4
5	5	5	5	5	5	5	5	4	5	4	4	4	5	4	4	4	4	4	4	4	5	5	5	5	4	5
4	5	5	4	5	5	5	5	4	5	5	4	5	5	5	4	5	4	4	5	5	5	5	5	4	5	5
4	5	5	5	5	4	5	4	5	5	5	4	5	4	5	5	5	4	5	4	5	4	4	4	5	5	4
4	4	5	5	4	4	5	5	5	5	5	4	4	5	5	5	5	5	5	5	4	5	4	4	4	4	4
5	5	4	4	5	5	5	5	4	4	5	4	5	5	4	5	4	4	4	4	5	4	5	4	5	5	4
5	5	5	5	5	4	5	5	5	5	5	3	4	5	4	5	5	5	5	5	4	5	5	5	4	5	5
5	5	4	4	5	5	5	5	4	4	5	4	5	5	4	5	4	4	4	4	5	4	5	4	5	5	4
5	5	4	5	5	5	5	5	4	5	5	4	5	5	5	4	5	4	5	4	5	4	5	5	5	4	5
5	5	5	5	5	5	5	5	4	5	4	5	4	5	4	4	4	4	4	4	4	5	5	5	5	4	5
5	5	5	5	5	5	5	5	4	5	4	4	4	5	4	4	4	4	4	4	4	5	5	5	5	4	5
5	5	5	5	5	5	5	5	4	5	4	5	4	5	4	4	4	4	4	4	4	5	5	5	5	4	5
5	5	5	5	5	5	5	5	5	5	5	3	5	5	5	5	5	5	5	5	5	5	5	5	5	5	5
4	5	5	5	5	4	5	4	5	5	5	2	5	4	5	5	5	4	5	4	5	4	4	4	5	5	4
5	5	5	5	5	5	5	5	4	5	4	4	4	5	4	4	4	4	4	4	4	5	5	5	5	4	5
5	5	4	5	5	5	5	5	4	5	5	5	5	5	5	4	5	4	5	4	5	4	5	5	5	4	5
4	5	5	5	5	4	5	4	5	5	5	2	5	4	5	5	5	4	5	4	5	4	4	4	5	5	4
5	5	5	5	5	5	5	5	4	5	4	1	4	5	4	4	4	4	4	4	4	5	5	5	5	4	5
5	5	5	5	5	5	5	5	4	5	4	2	4	5	4	4	4	4	4	4	4	5	5	5	5	4	5
5	5	4	5	5	5	5	5	4	5	5	4	5	5	5	4	5	4	5	4	5	4	5	5	5	4	5
5	5	5	5	5	5	5	5	4	5	4	2	4	5	4	4	4	4	4	4	4	5	5	5	5	4	5
4	5	5	5	5	4	5	4	5	5	5	4	5	4	5	5	5	4	5	4	5	4	4	4	5	5	4
5	5	4	4	5	5	5	5	4	4	5	4	5	5	4	5	4	4	4	4	5	4	5	4	5	5	4
5	5	4	5	5	5	5	5	4	5	5	5	5	5	5	4	5	4	5	4	5	4	5	5	5	4	5
5	5	4	5	5	5	5	5	4	5	5	5	5	5	5	4	5	4	5	4	5	4	5	5	5	4	5
5	5	4	4	5	5	5	5	4	4	5	4	5	5	4	5	4	4	4	4	5	4	5	4	5	5	4
4	4	4	4	3	4	4	3	4	3	4	4	4	4	4	4	4	4	4	4	5	4	3	4	3	4	4
4	4	4	4	4	4	4	4	4	4	4	4	4	4	5	4	4	4	4	3	3	4	4	4	4	3	3
4	4	4	4	3	4	4	4	4	4	4	3	4	4	4	3	4	3	4	4	3	3	4	4	3	3	3
4	4	4	4	4	4	4	4	3	4	4	4	4	4	4	4	4	4	3	4	3	4	4	4	4	4	4
4	4	4	4	4	4	4	4	4	4	4	4	4	4	4	3	4	4	4	3	4	4	4	4	4	4	3
4	5	5	4	5	5	5	5	4	5	5	5	5	5	5	4	5	4	4	5	5	5	5	5	4	5	5
5	5	5	5	5	5	5	5	5	5	5	5	5	5	5	5	5	5	5	4	5	1	1	5	4	5	1
5	4	4	4	4	4	4	4	4	4	5	5	4	4	3	4	4	4	4	4	5	4	4	4	4	4	4
5	5	4	5	5	3	4	5	5	5	2	5	5	5	5	5	5	5	5	5	5	4	4	4	3	4	5
4	5	4	3	4	5	5	4	3	3	4	4	4	4	4	3	3	3	2	2	2	2	4	4	4	2	3
3	3	4	2	4	5	5	5	2	3	1	3	2	4	4	5	4	4	5	4	5	3	4	2	2	4	4
5	4	4	4	4	4	4	4	4	4	5	4	5	4	4	5	4	5	4	3	5	4	5	4	4	5	5
5	5	5	3	5	5	5	5	5	5	5	5	4	5	5	5	5	5	4	5	1	4	5	4	4	4	5
4	4	4	2	2	3	3	3	2	2	2	4	2	2	2	2	3	2	4	3	3	2	2	2	2	2	3
2	2	2	2	4	3	4	2	1	2	1	4	2	2	3	2	4	2	2	2	2	2	2	3	3	4	3
1	1	1	1	1	5	5	1	2	3	1	3	3	2	2	2	4	1	3	3	2	2	2	2	4	2	2
5	4	5	4	3	3	3	4	4	4	5	5	4	5	3	4	3	4	3	2	2	3	3	3	3	4	3
3	4	3	3	4	3	4	3	2	3	4	3	3	4	3	3	2	2	2	2	2	3	3	3	3	3	2
3	4	5	4	4	4	2	4	3	2	5	3	4	4	5	4	2	2	2	2	3	4	4	4	4	4	2
5	4	5	5	4	5	5	5	4	4	3	4	3	4	4	3	4	4	5	4	5	4	3	4	4	3	5
5	5	5	5	5	5	5	5	5	5	5	5	4	5	5	4	4	4	5	5	5	5	5	5	4	5	5
5	5	5	5	5	5	5	5	4	5	5	5	5	5	5	4	5	4	5	5	4	4	5	5	5	4	5
5	5	5	5	5	5	5	5	5	5	5	4	4	5	4	5	5	5	5	5	4	5	5	5	4	5	5
5	4	5	5	5	4	4	5	4	4	5	4	5	5	4	5	4	4	4	4	5	4	5	4	5	5	4
4	4	4	4	4	4	4	3	4	3	4	4	4	4	4	4	4	4	4	4	5	4	3	4	3	4	4
4	4	4	4	4	4	3	4	4	4	4	4	4	4	5	4	4	4	4	3	3	4	4	4	4	3	3
4	3	4	3	4	4	3	4	4	4	4	3	4	4	4	3	4	3	4	4	3	3	4	4	3	3	3
4	4	4	4	4	4	4	4	3	4	4	4	4	4	4	4	4	4	3	4	3	4	4	4	4	4	4
4	3	4	4	3	4	3	4	4	4	4	4	4	4	4	3	4	4	4	3	4	4	4	4	4	4	3
4	4	4	4	4	4	4	5	4	5	5	5	5	5	5	4	5	4	4	5	5	5	5	5	4	5	5
5	4	4	4	4	4	4	5	5	5	5	5	4	5	5	4	4	4	5	5	5	5	5	5	4	5	5
5	4	5	5	5	4	4	5	4	5	5	5	5	5	5	4	5	4	5	5	4	4	5	5	5	4	5
5	4	4	4	5	5	4	5	5	5	5	4	4	5	4	5	5	5	5	5	4	5	5	5	4	5	5
4	4	5	4	4	5	5	4	4	4	4	4	4	4	5	4	4	4	4	3	3	4	4	4	4	3	3
4	4	4	4	5	5	4	4	4	4	4	3	4	4	4	3	4	3	4	4	3	3	4	4	3	3	3
5	5	4	5	4	4	5	5	4	4	5	4	5	5	4	5	4	4	4	4	5	4	5	4	5	5	4
5	4	4	5	4	5	5	5	4	5	5	5	5	5	5	4	5	4	5	4	5	4	5	5	5	4	5
5	4	5	5	4	5	5	5	4	4	4	5	4	5	4	5	4	5	4	5	4	4	4	4	5	4	5
4	5	5	5	5	5	5	5	4	5	5	5	5	4	5	5	5	5	4	5	4	5	4	4	5	4	5
5	5	5	5	5	5	5	5	4	5	4	5	4	5	4	4	4	4	4	4	4	5	5	5	5	4	5
5	5	4	5	4	4	5	5	5	5	5	5	5	5	5	5	5	5	5	5	5	5	5	5	5	5	5
3	4	4	5	4	5	5	3	4	4	4	4	3	4	5	4	5	4	5	4	5	5	4	4	4	4	5
3	4	5	5	4	5	5	4	4	4	4	4	4	4	4	4	4	4	4	3	3	4	4	4	4	4	3
4	5	5	5	5	5	5	4	4	4	3	4	4	4	4	5	4	5	4	4	4	4	4	4	3	4	4
4	5	5	5	5	5	5	3	4	3	4	4	4	4	4	4	4	4	4	4	5	4	3	4	3	4	4
5	5	5	5	5	5	5	5	4	5	5	5	5	5	5	4	5	4	5	4	5	4	5	5	5	4	5
5	4	5	5	5	4	4	5	4	4	4	5	4	5	4	5	4	5	4	5	4	4	4	4	5	4	5
4	5	5	5	5	5	4	5	4	5	5	5	5	4	5	5	5	5	4	5	4	5	4	4	5	4	5
5	4	4	4	3	4	4	5	4	5	4	5	4	5	4	4	4	4	4	4	4	5	5	5	5	4	5
5	5	4	5	4	4	5	5	5	5	5	5	5	5	5	5	5	5	5	5	5	5	5	5	5	5	5
3	3	4	4	3	4	3	3	4	4	4	4	3	4	5	4	5	4	5	4	5	5	4	4	4	4	5
3	5	4	5	4	4	5	4	4	4	4	4	4	4	4	4	4	4	4	3	3	4	4	4	4	4	3
4	4	4	4	4	4	4	4	4	4	3	4	4	4	4	5	4	5	4	4	4	4	4	4	3	4	4
4	4	4	4	4	4	3	3	4	3	4	4	4	4	4	4	4	4	4	4	5	4	3	4	3	4	4
5	5	5	5	5	5	5	4	5	5	5	5	5	5	5	5	5	4	5	4	5	5	4	5	4	5	5
4	4	5	5	5	4	4	4	4	5	4	5	5	4	4	4	4	4	4	4	4	3	4	5	4	4	4
5	5	5	5	4	4	5	5	5	5	5	5	5	5	5	4	4	4	4	4	4	4	5	4	5	5	5
5	5	5	5	5	5	4	5	5	5	5	5	5	5	5	5	5	5	5	4	5	1	1	5	4	5	1
5	5	4	5	4	4	5	4	4	4	5	5	4	4	3	4	4	4	4	4	5	4	4	4	4	4	4
5	4	4	4	5	5	4	5	5	5	2	5	5	5	5	5	5	5	5	5	5	4	4	4	3	4	5
4	5	4	5	4	4	5	4	3	3	4	4	4	4	4	3	3	3	2	2	2	2	4	4	4	2	3
3	4	4	5	4	5	5	5	2	3	1	3	2	4	4	5	4	4	5	4	5	3	4	2	2	4	4
5	5	5	5	5	5	5	4	4	4	5	4	5	4	4	5	4	5	4	3	5	4	5	4	4	5	5
5	5	5	5	5	5	5	5	5	5	5	5	4	5	5	5	5	5	4	5	1	4	5	4	4	4	5
4	5	5	5	5	5	5	3	2	2	2	4	2	2	2	2	3	2	4	3	3	2	2	2	2	2	3
2	5	5	5	5	5	5	2	1	2	1	4	2	2	3	2	4	2	2	2	2	2	2	3	3	4	3
1	5	5	5	4	4	5	1	2	3	1	3	3	2	2	2	4	1	3	3	2	2	2	2	4	2	2
5	5	5	5	5	5	5	4	4	4	5	5	4	5	3	4	3	4	3	2	2	3	3	3	3	4	3
3	4	4	5	4	5	5	3	2	3	4	3	3	4	3	3	2	2	2	2	2	3	3	3	3	3	2
3	5	5	5	4	4	5	4	3	2	5	3	4	4	5	4	2	2	2	2	3	4	4	4	4	4	2
5	5	5	5	5	5	5	5	4	4	3	4	3	4	4	3	4	4	5	4	5	4	3	4	4	3	5
5	5	5	5	5	5	5	5	5	5	5	5	5	5	5	5	5	5	5	5	5	5	5	5	5	5	5
2	4	4	5	4	5	5	2	1	2	1	4	2	2	5	5	5	5	5	2	2	2	2	3	3	4	3
1	5	5	5	5	5	5	1	2	3	1	3	3	2	3	4	4	4	4	3	2	2	2	2	4	2	2
5	5	5	5	4	4	5	4	4	4	5	5	4	5	5	5	5	5	5	2	2	3	3	3	3	4	3
3	5	4	5	4	4	5	3	2	3	4	3	3	4	4	3	3	3	2	2	2	3	3	3	3	3	2
3	4	4	5	4	5	5	4	3	2	5	3	4	4	4	5	4	4	5	2	3	4	4	4	4	4	2
5	4	4	5	4	5	5	5	4	4	3	4	3	4	4	5	4	5	4	4	5	4	3	4	4	3	5
5	5	4	5	4	4	5	5	5	5	5	5	5	5	5	5	5	5	4	5	5	5	5	5	5	5	5
5	3	4	3	4	4	3	5	5	5	5	5	4	5	2	2	3	2	4	5	1	4	5	4	4	4	5
5	4	4	4	4	4	4	5	5	5	5	5	5	5	4	5	5	5	5	4	5	1	1	5	4	5	1
5	3	4	4	3	4	3	4	4	4	5	5	4	4	4	5	4	4	4	4	5	4	4	4	4	4	4
5	4	4	4	4	4	4	5	5	5	2	5	5	5	5	4	5	5	5	5	5	4	4	4	3	4	5
4	4	4	4	4	4	4	4	3	3	4	4	4	4	4	5	3	3	2	2	2	2	4	4	4	2	3
3	4	5	5	5	4	4	5	2	3	1	3	2	4	5	5	4	4	5	4	5	3	4	2	2	4	4
5	5	1	1	1	1	4	4	4	4	5	4	5	4	4	4	4	5	4	3	5	4	5	4	4	5	5
5	4	4	4	4	4	4	5	5	5	5	5	4	5	5	5	5	5	4	5	1	4	5	4	4	4	5
4	3	4	4	4	4	3	3	2	2	2	4	2	2	5	4	3	2	4	3	3	2	2	2	2	2	3
2	3	2	2	2	3	4	2	1	2	3	4	2	2	4	4	4	2	2	2	2	2	2	3	3	4	3
4	5	4	2	3	3	2	5	4	5	5	5	5	5	5	4	2	2	2	2	3	5	5	5	5	5	2
5	5	4	5	4	4	4	5	5	5	5	5	4	5	4	3	4	4	5	4	5	5	5	4	4	5	5
5	5	4	4	4	4	4	5	4	5	5	5	5	5	5	5	5	5	5	5	5	5	4	5	4	5	5
5	3	3	2	2	3	2	5	5	5	5	4	4	5	5	5	5	5	5	2	2	5	5	4	4	5	3
5	2	3	2	2	2	3	5	4	4	5	4	5	5	3	4	4	4	4	3	2	4	5	4	5	5	2
5	1	2	5	2	2	4	5	4	5	5	5	5	5	5	5	5	5	5	2	2	5	5	4	5	5	3
5	4	3	3	3	3	3	5	4	4	4	5	4	5	4	3	3	3	2	2	2	5	5	5	5	4	2
4	3	3	3	3	3	3	5	4	5	5	5	5	4	4	5	4	4	5	2	3	5	5	5	5	4	2
2	2	3	4	4	4	4	2	3	2	3	4	2	2	5	4	5	4	5	3	4	5	5	5	5	5	4
4	5	4	4	4	4	4	5	4	4	5	5	5	5	5	4	4	5	4	4	3	4	5	5	4	4	5
5	4	4	4	5	5	4	5	5	5	5	5	4	5	5	4	5	5	4	4	4	5	5	5	5	4	4
4	4	5	4	4	5	5	4	5	5	4	4	4	4	4	5	4	4	4	4	5	5	5	4	5	5	2
3	4	4	4	5	5	4	3	2	3	4	3	3	4	4	5	5	5	5	5	5	5	4	4	4	3	5
3	5	4	5	4	4	5	4	3	2	5	3	4	4	5	4	5	4	5	3	5	4	4	4	4	4	4
5	3	4	3	4	4	3	5	4	4	3	4	3	4	4	5	4	4	4	4	3	5	5	5	4	3	5
5	4	4	4	4	4	4	5	5	5	5	5	5	5	5	5	4	5	4	4	4	4	5	4	5	5	4
5	3	4	4	3	4	3	5	5	5	5	5	4	5	4	4	4	4	4	4	4	5	5	5	5	5	5
5	4	4	4	4	4	4	5	5	5	5	5	5	5	5	5	5	5	5	5	5	5	5	5	5	5	5
5	4	4	4	4	4	4	4	4	4	5	5	4	4	5	4	5	4	5	4	5	5	5	4	4	4	4
5	4	5	5	5	4	4	5	5	5	2	5	5	5	4	4	4	4	4	4	4	4	4	4	4	4	3
4	4	4	4	5	5	4	4	3	3	4	4	4	4	4	5	4	5	4	5	4	4	4	4	4	3	4
3	4	5	4	4	5	5	5	2	3	4	3	2	4	4	4	4	4	4	4	4	4	3	4	3	3	5
5	4	4	4	5	5	4	4	4	4	5	4	5	4	5	4	5	4	4	4	4	4	4	4	4	4	3
5	4	4	4	4	4	4	4	4	4	4	5	5	5	5	5	4	5	4	5	5	5	4	5	4	5	4
4	3	4	4	3	4	3	5	4	5	5	5	5	5	4	5	5	5	5	4	4	5	5	5	5	5	4
4	5	4	5	4	4	5	5	5	5	5	4	5	5	4	4	5	5	5	5	4	4	5	5	5	5	5
4	4	4	5	4	5	5	5	4	5	4	4	4	5	5	4	5	4	5	5	4	5	4	5	4	5	4
5	4	5	5	4	5	5	5	5	4	5	4	4	5	5	4	5	4	5	5	4	4	5	5	4	5	5
4	5	5	5	5	5	5	5	4	4	5	5	5	5	4	4	5	4	4	5	4	4	4	4	4	5	4
5	5	5	5	5	5	5	4	4	4	4	4	5	5	4	5	5	4	5	5	4	4	4	4	5	5	4
4	5	5	5	5	5	5	5	4	5	4	4	5	5	4	5	5	4	5	5	5	4	5	5	4	4	4
5	4	5	5	5	4	4	4	4	5	5	5	5	4	4	5	4	5	5	5	4	5	5	5	5	5	4
5	4	4	4	4	4	4	4	5	5	5	4	4	5	5	4	5	5	5	4	4	4	5	4	5	5	4
5	4	4	4	4	4	3	4	4	4	5	5	5	5	5	5	5	5	5	4	4	5	5	5	5	4	5
5	3	4	3	4	4	3	4	5	4	4	5	5	4	5	4	5	5	5	5	4	4	5	5	4	5	5
4	4	4	5	4	5	5	4	4	5	5	5	5	5	4	5	4	5	5	4	5	5	4	4	5	4	5
4	4	5	5	4	5	5	4	4	5	4	4	5	5	4	5	5	4	5	5	5	4	5	4	5	5	4
4	5	5	5	5	5	5	5	4	4	5	4	4	5	5	4	5	4	5	5	5	4	4	4	5	5	4
4	5	5	5	5	5	5	5	4	5	4	5	4	5	5	4	5	4	5	5	4	4	4	5	4	5	4
4	5	4	5	5	5	5	5	4	5	4	5	4	5	5	5	5	4	5	5	4	4	5	5	4	5	4
5	5	4	5	4	5	5	4	4	5	4	4	4	5	4	5	5	5	4	5	4	4	5	5	4	5	4
4	5	4	5	5	5	5	5	4	5	4	5	4	5	5	5	4	5	4	5	4	5	4	4	5	5	4
4	5	4	5	4	5	4	5	4	5	4	4	4	5	4	5	4	5	5	5	4	4	4	4	5	5	5
4	5	4	5	4	5	4	5	4	5	4	5	5	5	5	4	5	4	5	5	4	4	5	4	5	5	4
5	5	4	5	4	5	5	5	4	5	5	4	4	5	5	4	5	4	5	5	4	4	5	5	4	5	4
5	5	4	5	5	5	5	4	5	4	5	4	4	5	5	4	5	5	5	4	4	5	5	5	5	5	4
5	5	4	4	5	4	5	5	4	5	4	5	5	4	5	4	5	5	4	5	5	5	4	4	4	5	4
5	4	4	4	5	5	4	5	5	5	5	5	5	5	5	5	5	5	5	5	4	5	5	5	5	5	4
5	5	4	4	5	5	5	4	5	4	4	4	5	5	5	5	5	5	5	5	4	4	4	4	5	5	5
4	5	5	5	4	5	4	5	4	5	5	4	4	5	5	5	4	4	5	5	5	5	4	5	5	5	5
5	5	5	5	5	5	5	5	4	4	5	5	5	4	5	5	5	5	5	5	5	5	4	5	5	4	5
4	5	5	4	5	5	4	5	4	5	5	5	4	5	5	4	4	5	5	5	5	4	5	5	4	5	4
4	5	4	5	5	4	5	4	4	4	4	4	4	4	5	5	5	5	5	4	4	4	4	5	5	4	5
5	5	5	5	5	4	5	5	5	4	5	5	4	4	5	5	5	5	5	5	5	5	5	5	5	4	4
4	4	4	3	3	3	4	3	3	3	3	4	4	4	4	4	3	3	3	3	4	4	4	4	4	4	4
5	4	4	4	4	5	5	5	5	5	5	5	5	5	5	5	3	4	4	4	4	4	4	5	5	4	4
4	5	4	4	4	5	5	4	4	5	5	5	4	4	5	5	5	3	3	3	3	5	5	5	5	5	4
4	5	5	5	5	5	5	5	5	4	4	5	5	5	5	5	5	4	4	3	5	5	5	5	5	4	5
4	5	4	4	4	4	5	4	5	5	4	4	4	4	5	4	5	5	5	5	4	4	4	5	5	5	5
4	5	5	4	5	5	4	4	4	5	4	5	5	4	5	4	5	4	5	5	5	4	5	4	4	5	5
4	5	5	5	4	5	4	5	4	4	5	5	4	5	5	4	5	5	5	5	4	4	4	5	4	5	5
4	5	5	5	4	5	4	4	5	5	4	4	5	5	5	4	5	5	5	4	4	4	4	4	4	5	5
5	5	5	5	4	5	4	4	5	5	5	5	5	4	5	5	5	4	4	4	4	5	5	4	5	5	5
4	5	5	4	4	5	4	5	5	5	4	4	5	5	4	4	5	5	5	4	5	4	4	5	5	5	5
4	5	5	5	4	5	4	5	5	4	4	5	4	5	5	4	5	5	5	4	4	4	4	3	5	5	5
4	5	5	5	4	5	4	5	5	5	4	4	5	5	4	4	5	5	5	5	4	4	5	5	4	5	5
4	5	5	5	4	5	4	5	4	4	5	5	4	5	5	5	5	5	4	5	4	4	4	4	5	5	5
4	5	5	5	4	5	4	5	5	5	4	4	5	5	5	5	4	4	4	5	5	4	4	5	5	5	5
5	5	4	5	5	5	4	4	4	4	5	5	4	5	5	4	4	4	5	5	5	5	5	5	4	5	4
5	4	5	4	5	5	5	5	4	4	5	4	4	5	4	5	5	5	4	5	4	4	5	5	5	5	4
4	5	5	4	5	5	4	5	5	4	5	5	4	4	4	5	5	5	5	4	5	4	5	5	4	4	4
5	5	5	5	4	5	4	4	5	4	4	5	5	5	4	5	4	4	5	5	5	4	5	5	4	5	4
4	5	5	4	4	5	4	5	4	4	5	5	5	4	5	4	5	5	4	5	5	4	4	4	4	4	5
5	4	4	4	4	4	4	5	5	5	5	4	5	5	4	5	5	5	5	4	5	4	5	4	5	5	5
4	5	5	5	5	5	5	5	5	3	4	4	5	5	4	5	5	5	2	4	4	5	5	4	4	4	5
4	5	5	5	4	4	5	5	4	4	4	5	5	5	4	5	4	4	4	5	5	5	5	5	5	4	5
5	5	5	5	5	5	5	5	5	5	5	5	5	5	5	5	5	5	5	5	5	5	4	4	4	5	4
5	4	4	5	5	5	4	4	4	5	5	5	4	5	5	5	5	4	4	5	5	4	4	5	4	5	5
4	5	4	4	5	5	5	4	5	4	5	4	4	4	5	4	5	4	5	4	4	5	4	5	4	4	4
5	5	4	5	4	4	5	5	4	4	5	4	4	5	5	4	5	5	4	5	4	4	5	5	4	5	4
4	5	5	4	5	5	4	5	5	4	5	4	5	4	5	5	4	5	4	5	5	5	5	4	5	5	5
5	4	5	4	5	4	4	4	4	5	5	4	5	4	4	5	4	4	5	5	4	5	4	4	5	5	5
4	5	4	5	4	5	4	4	4	5	5	4	4	5	5	4	4	5	5	4	4	5	5	4	5	5	4
4	5	5	4	5	5	5	5	4	5	4	5	5	5	5	4	5	4	5	5	4	4	5	5	4	5	5
5	4	5	4	5	4	4	4	5	4	4	5	5	4	4	5	4	5	5	4	5	5	5	5	4	4	5
4	5	4	5	4	5	4	4	4	5	4	5	5	5	4	5	5	4	5	5	4	4	5	5	4	5	4
4	5	4	5	5	5	5	4	4	5	4	5	4	5	4	5	5	4	5	5	4	5	4	5	5	4	4
4	5	5	5	4	4	4	5	5	4	5	4	5	4	4	5	4	5	5	5	4	5	4	5	4	4	4
5	4	5	4	5	4	5	4	4	4	5	4	4	5	5	4	5	4	5	5	4	5	4	4	5	4	4
4	5	5	4	5	5	4	5	4	4	5	5	5	5	5	4	5	4	5	5	4	4	4	4	5	5	4
5	4	4	5	4	5	4	5	5	5	4	5	4	5	5	4	5	4	5	5	4	4	5	5	4	5	4
4	5	5	4	5	4	5	5	5	4	5	4	4	5	5	5	4	5	4	5	4	5	4	5	5	5	4
4	4	5	5	4	4	5	5	5	5	5	4	4	5	5	5	5	5	5	5	4	5	4	4	4	4	4
5	5	4	4	5	5	5	5	4	4	5	4	5	5	4	5	4	4	4	4	5	4	5	4	5	5	4
5	5	5	5	5	4	5	5	5	5	5	4	4	5	4	5	5	5	5	5	4	5	5	5	4	5	5
5	5	4	4	5	5	5	5	4	4	5	4	5	5	4	5	4	4	4	4	5	4	5	4	5	5	4
5	5	4	5	5	5	5	5	4	5	5	5	5	5	5	4	5	4	5	4	5	4	5	5	4	4	5
5	5	5	5	5	5	5	5	4	5	4	5	4	5	4	4	4	4	4	4	4	5	5	5	5	4	5
5	5	5	5	5	5	5	5	4	5	4	5	4	5	4	4	4	4	4	4	4	5	5	5	3	4	5
5	5	5	5	5	5	5	5	4	5	4	5	4	5	4	4	4	4	4	4	4	5	5	5	5	4	5
5	5	5	5	5	5	5	5	5	5	5	5	5	5	5	5	5	5	5	5	5	5	5	5	5	5	5
4	5	5	5	5	4	5	4	5	5	5	4	5	4	5	5	5	4	5	4	5	4	4	4	3	5	4
5	5	5	5	5	5	5	5	4	5	4	5	4	5	4	4	4	4	4	4	4	5	5	5	5	4	5
5	5	4	5	5	5	5	5	4	5	5	5	5	5	5	4	5	4	5	4	5	4	5	5	5	4	5
4	5	5	5	5	4	5	4	5	5	5	4	5	4	5	5	5	4	5	4	5	4	4	4	5	5	4
5	5	5	5	5	5	5	5	4	5	4	5	4	5	4	4	4	4	4	4	4	5	5	5	5	4	5
5	5	5	5	5	5	5	5	4	5	4	5	4	5	4	4	4	4	4	4	4	5	5	5	5	4	5
5	5	4	5	5	5	5	5	4	5	5	5	5	5	5	4	5	4	5	4	5	4	5	5	5	4	5
5	5	5	5	5	5	5	5	4	5	4	5	4	5	4	4	4	4	4	4	4	5	5	5	5	4	5
4	5	5	5	5	4	5	4	5	5	5	4	5	4	5	5	5	4	5	4	5	4	4	4	5	5	4
5	5	4	4	5	5	5	5	4	4	5	4	5	5	4	5	4	4	4	4	5	4	5	4	5	5	4
5	5	4	5	5	5	5	5	4	5	5	5	5	5	5	4	5	4	5	4	5	4	5	5	5	4	5
5	5	4	5	5	5	5	5	4	5	5	5	5	5	5	4	5	4	5	4	5	4	5	5	5	4	5
5	5	4	4	5	5	5	5	4	4	5	4	5	5	4	5	4	4	4	4	5	4	5	4	5	5	4
4	4	4	4	3	4	4	3	4	3	4	4	4	4	4	4	4	4	4	4	5	4	3	4	3	4	4
4	4	4	4	4	4	4	4	4	4	4	4	4	4	5	4	4	4	4	3	3	4	4	4	4	3	3
4	4	4	4	3	4	4	4	4	4	4	3	4	4	4	3	4	3	4	4	3	3	4	4	3	3	3
4	4	4	4	4	4	4	4	3	4	4	4	4	4	4	4	4	4	3	4	3	4	4	4	4	4	4
4	4	4	4	4	4	4	4	4	4	4	4	4	4	4	3	4	4	4	3	4	4	4	4	4	4	3
4	5	5	4	5	5	5	5	4	5	5	5	5	5	5	4	5	4	4	5	5	5	5	5	4	5	5
5	5	5	5	5	5	5	5	5	5	5	5	5	5	5	5	5	5	5	4	5	1	1	5	4	5	1
5	4	4	4	4	4	4	4	4	4	5	5	4	4	3	4	4	4	4	4	5	4	4	4	4	4	4
5	5	4	5	5	3	4	5	5	5	2	5	5	5	5	5	5	5	5	5	5	4	4	4	3	4	5
4	5	4	3	4	5	5	4	3	3	4	4	4	4	4	3	3	3	2	2	2	2	4	4	4	2	3
3	3	4	2	4	5	5	5	2	3	1	3	2	4	4	5	4	4	5	4	5	3	4	2	2	4	4
5	4	4	4	4	4	4	4	4	4	5	4	5	4	4	5	4	5	4	3	5	4	5	4	4	5	5
5	5	5	3	5	5	5	5	5	5	5	5	4	5	5	5	5	5	4	5	1	4	5	4	4	4	5
4	4	4	2	2	3	3	3	2	2	2	4	2	2	2	2	3	2	4	3	3	2	2	2	2	2	3
2	2	2	2	4	3	4	2	1	2	1	4	2	2	3	2	4	2	2	2	2	2	2	3	3	4	3
4	4	4	5	5	4	5	5	4	5	5	5	5	4	5	5	5	5	4	5	4	5	4	4	5	4	5
5	5	5	5	5	5	5	5	4	5	4	5	4	5	4	4	4	4	4	4	4	5	5	5	5	4	5
5	5	5	5	5	5	5	5	5	5	5	5	5	5	5	5	5	5	5	5	5	5	5	5	5	5	5
3	3	3	4	3	3	4	3	4	4	4	4	3	4	5	4	5	4	5	4	5	5	4	3	4	4	5
3	3	3	3	4	4	4	4	4	4	4	4	4	4	4	4	4	4	4	3	3	4	4	4	4	4	3
4	4	4	4	3	4	4	4	4	4	3	4	4	4	4	5	4	5	4	4	4	4	4	3	3	4	4
4	4	2	4	3	2	4	3	4	3	4	4	4	2	4	4	4	4	4	4	5	4	3	4	3	4	4
4	2	3	4	1	4	4	4	4	4	4	4	4	4	5	5	4	4	4	3	3	4	4	4	4	3	3
4	4	4	4	3	2	4	4	4	4	4	3	4	4	4	3	4	3	4	4	3	3	5	3	3	3	3
4	5	3	1	4	4	4	4	3	4	4	4	4	2	4	4	4	4	3	4	3	4	4	4	4	4	4
4	4	4	3	1	4	4	4	4	4	4	4	4	4	4	3	4	4	4	3	4	4	4	4	4	4	3
4	5	5	4	5	5	5	5	4	5	5	5	5	5	5	4	5	4	4	5	5	5	3	5	5	5	5
5	4	4	4	5	5	4	5	5	5	5	5	4	5	5	4	4	4	5	5	5	5	5	5	4	5	5
5	5	5	4	5	5	5	5	4	5	5	5	5	5	5	4	5	4	5	5	4	4	5	5	5	4	5
5	5	5	5	5	4	5	5	5	5	5	4	4	5	4	3	5	5	5	5	4	5	5	5	4	5	5
5	5	4	4	5	5	5	5	4	4	5	4	5	5	4	5	4	4	4	4	5	4	5	4	3	5	4
5	5	4	5	5	5	5	5	4	5	5	5	5	5	5	4	5	4	5	4	5	4	5	5	5	4	5
5	5	5	5	5	5	4	5	4	4	4	5	4	5	4	5	4	5	4	5	4	4	4	4	5	4	5
4	4	4	5	5	4	5	5	4	5	5	5	5	4	5	5	5	5	4	5	4	5	4	4	5	4	5
5	5	5	5	5	5	5	5	4	5	4	5	4	5	4	4	4	4	4	4	4	5	5	5	5	4	5
5	5	4	4	5	5	5	5	4	4	5	4	5	5	4	5	4	4	4	4	5	4	5	4	5	5	4
4	5	4	5	4	5	4	5	4	5	4	4	4	5	4	5	4	5	5	5	4	4	4	4	5	5	5
4	5	4	5	4	5	4	5	4	5	4	5	5	5	5	4	5	4	5	5	4	4	5	4	5	5	4
5	5	4	5	4	5	5	5	4	5	5	4	4	5	5	4	5	4	5	5	4	4	5	5	4	5	4
5	5	4	5	5	5	5	4	5	4	5	4	4	5	5	4	5	5	5	4	4	5	5	5	5	5	4
5	5	4	4	5	4	5	5	4	5	4	5	5	4	5	4	5	5	4	5	5	5	4	4	4	5	4
5	4	4	4	5	5	4	5	5	5	5	5	5	5	5	5	5	5	5	5	4	5	5	5	5	5	4
5	5	4	4	5	5	5	4	5	4	4	4	5	5	5	5	5	5	5	5	4	4	4	4	5	5	5
4	5	5	5	4	5	4	5	4	5	5	4	4	5	5	5	4	4	5	5	5	5	4	5	5	5	5
5	5	5	5	5	5	5	5	4	4	5	5	5	4	5	5	5	5	5	5	5	5	4	5	5	4	5
4	5	5	4	5	5	4	5	4	5	5	5	4	5	5	4	4	5	5	5	5	4	5	5	4	5	4
4	5	4	5	5	4	5	4	4	4	4	4	4	4	5	5	5	5	5	4	4	4	4	5	5	4	5
5	5	5	5	5	4	5	5	5	4	5	5	4	4	5	5	5	5	5	5	5	5	5	5	5	4	4
4	4	4	3	3	3	4	3	3	3	3	4	4	4	4	4	3	3	3	3	4	4	4	4	4	4	4
5	4	4	4	4	5	5	5	5	5	5	5	5	5	5	5	3	4	4	4	4	4	4	5	5	4	4
4	5	4	4	4	5	5	4	4	5	5	5	4	4	5	5	5	3	3	3	3	5	5	5	5	5	4
4	5	5	5	5	5	5	5	5	4	4	5	5	5	5	5	5	4	4	3	5	5	5	5	5	4	5
4	5	4	4	4	4	5	4	5	5	4	4	4	4	5	4	5	5	5	5	4	4	4	5	5	5	5
4	5	5	4	5	5	4	4	4	5	4	5	5	4	5	4	5	4	5	5	5	4	5	4	4	5	5
4	5	5	5	4	5	4	5	4	4	5	5	4	5	5	4	5	5	5	5	4	4	4	5	4	5	5
4	5	5	5	4	5	4	4	5	5	4	4	5	5	5	4	5	5	5	4	4	4	4	4	4	5	5
5	5	5	5	4	5	4	4	5	5	5	5	5	4	5	5	5	4	4	4	4	5	5	4	5	5	5
4	5	5	4	4	5	4	5	5	5	4	4	5	5	4	4	5	5	5	4	5	4	4	5	5	5	5
4	5	5	5	4	5	4	5	5	4	4	5	4	5	5	4	5	5	5	4	4	4	4	3	5	5	5
4	5	5	5	4	5	4	5	5	5	4	4	5	5	4	4	5	5	5	5	4	4	5	5	4	5	5
4	5	5	5	4	5	4	5	4	4	5	5	4	5	5	5	5	5	4	5	4	4	4	4	5	5	5
4	5	5	5	4	5	4	5	5	5	4	4	5	5	5	5	4	4	4	5	5	4	4	5	5	5	5
5	5	4	5	5	5	4	4	4	4	5	5	4	5	5	4	4	4	5	5	5	5	5	5	4	5	4
5	4	5	4	5	5	5	5	4	4	5	4	4	5	4	5	5	5	4	5	4	4	5	5	5	5	4
4	5	5	4	5	5	4	5	5	4	5	5	4	4	4	5	5	5	5	4	5	4	5	5	4	4	4
5	5	5	5	4	5	4	4	5	4	4	5	5	5	4	5	4	4	5	5	5	4	5	5	4	5	4
4	5	5	4	4	5	4	5	4	4	5	5	5	4	5	4	5	5	4	5	5	4	4	4	4	4	5
5	4	4	4	4	4	4	5	5	5	5	4	5	5	4	5	5	5	5	4	5	4	5	4	5	5	5
4	5	5	5	5	5	5	5	5	3	4	4	5	5	4	5	5	5	2	4	4	5	5	4	4	4	5
4	5	5	5	4	4	5	5	4	4	4	5	5	5	4	5	4	4	4	5	5	5	5	5	5	4	5
5	5	5	5	5	5	5	5	5	5	5	5	5	5	5	5	5	5	5	5	5	5	4	4	4	5	4
5	4	4	5	5	5	4	4	4	5	5	5	4	5	5	5	5	4	4	5	5	4	4	5	4	5	5
4	5	4	4	5	5	5	4	5	4	5	4	4	4	5	4	5	4	5	4	4	5	4	5	4	4	4
5	5	4	5	4	4	5	5	4	4	5	4	4	5	5	4	5	5	4	5	4	4	5	5	4	5	4
4	5	5	4	5	5	4	5	5	4	5	4	5	4	5	5	4	5	4	5	5	5	5	4	5	5	5
5	4	5	4	5	4	4	4	4	5	5	4	5	4	4	5	4	4	5	5	4	5	4	4	5	5	5
4	5	4	5	4	5	4	4	4	5	5	4	4	5	5	4	4	5	5	4	4	5	5	4	5	5	4
4	5	5	4	5	5	5	5	4	5	4	5	5	5	5	4	5	4	5	5	4	4	5	5	4	5	5
5	4	5	4	5	4	4	4	5	4	4	5	5	4	4	5	4	5	5	4	5	5	5	5	4	4	5
4	5	4	5	4	5	4	4	4	5	4	5	5	5	4	5	5	4	5	5	4	4	5	5	4	5	4
4	5	4	5	5	5	5	4	4	5	4	5	4	5	4	5	5	4	5	5	4	5	4	5	5	4	4
4	5	5	5	4	4	4	5	5	4	5	4	5	4	4	5	4	5	5	5	4	5	4	5	4	4	4
5	4	5	4	5	4	5	4	4	4	5	4	4	5	5	4	5	4	5	5	4	5	4	4	5	4	4
4	5	5	4	5	5	4	5	4	4	5	5	5	5	5	4	5	4	5	5	4	4	4	4	5	5	4
5	4	4	5	4	5	4	5	5	5	4	5	4	5	5	4	5	4	5	5	4	4	5	5	4	5	4
4	5	5	4	5	4	5	5	5	4	5	4	4	5	5	5	4	5	4	5	4	5	4	5	5	5	4
4	4	5	5	4	4	5	5	5	5	5	4	4	5	5	5	5	5	5	5	4	5	4	4	4	4	4
5	5	4	4	5	5	5	5	4	4	5	4	5	5	4	5	4	4	4	4	5	4	5	4	5	5	4
5	5	5	5	5	4	5	5	5	5	5	4	4	5	4	5	5	5	5	5	4	5	5	5	4	5	5
5	5	4	4	5	5	5	5	4	4	5	4	5	5	4	5	4	4	4	4	5	4	5	4	5	5	4
5	5	4	5	5	5	5	5	4	5	5	5	5	5	5	4	5	4	5	4	5	4	5	5	4	4	5
5	5	5	5	5	5	5	5	4	5	4	5	4	5	4	4	4	4	4	4	4	5	5	5	5	4	5
5	5	5	5	5	5	5	5	4	5	4	5	4	5	4	4	4	4	4	4	4	5	5	5	3	4	5
5	5	5	5	5	5	5	5	4	5	4	5	4	5	4	4	4	4	4	4	4	5	5	5	5	4	5
5	5	5	5	5	5	5	5	5	5	5	5	5	5	5	5	5	5	5	5	5	5	5	5	5	5	5
4	5	5	5	5	4	5	4	5	5	5	4	5	4	5	5	5	4	5	4	5	4	4	4	3	5	4
5	5	5	5	5	5	5	5	4	5	4	5	4	5	4	4	4	4	4	4	4	5	5	5	5	4	5
5	5	4	5	5	5	5	5	4	5	5	5	5	5	5	4	5	4	5	4	5	4	5	5	5	4	5
4	5	5	5	5	4	5	4	5	5	5	4	5	4	5	5	5	4	5	4	5	4	4	4	5	5	4
5	5	5	5	5	5	5	5	4	5	4	5	4	5	4	4	4	4	4	4	4	5	5	5	5	4	5
5	5	5	5	5	5	5	5	4	5	4	5	4	5	4	4	4	4	4	4	4	5	5	5	5	4	5
5	5	4	5	5	5	5	5	4	5	5	5	5	5	5	4	5	4	5	4	5	4	5	5	5	4	5
5	5	5	5	5	5	5	5	4	5	4	5	4	5	4	4	4	4	4	4	4	5	5	5	5	4	5
4	5	5	5	5	4	5	4	5	5	5	4	5	4	5	5	5	4	5	4	5	4	4	4	5	5	4
5	5	4	4	5	5	5	5	4	4	5	4	5	5	4	5	4	4	4	4	5	4	5	4	5	5	4
5	5	4	5	5	5	5	5	4	5	5	5	5	5	5	4	5	4	5	4	5	4	5	5	5	4	5
5	5	4	5	5	5	5	5	4	5	5	5	5	5	5	4	5	4	5	4	5	4	5	5	5	4	5
5	5	4	4	5	5	5	5	4	4	5	4	5	5	4	5	4	4	4	4	5	4	5	4	5	5	4
4	4	4	4	3	4	4	3	4	3	4	4	4	4	4	4	4	4	4	4	5	4	3	4	3	4	4
4	4	4	4	4	4	4	4	4	4	4	4	4	4	5	4	4	4	4	3	3	4	4	4	4	3	3
4	4	4	4	3	4	4	4	4	4	4	3	4	4	4	3	4	3	4	4	3	3	4	4	3	3	3
4	4	4	4	4	4	4	4	3	4	4	4	4	4	4	4	4	4	3	4	3	4	4	4	4	4	4
4	4	4	4	4	4	4	4	4	4	4	4	4	4	4	3	4	4	4	3	4	4	4	4	4	4	3
4	5	5	4	5	5	5	5	4	5	5	5	5	5	5	4	5	4	4	5	5	5	5	5	4	5	5
5	5	5	5	5	5	5	5	5	5	5	5	5	5	5	5	5	5	5	4	5	1	1	5	4	5	1
5	4	4	4	4	4	4	4	4	4	5	5	4	4	3	4	4	4	4	4	5	4	4	4	4	4	4
5	5	4	5	5	3	4	5	5	5	2	5	5	5	5	5	5	5	5	5	5	4	4	4	3	4	5
4	5	4	3	4	5	5	4	3	3	4	4	4	4	4	3	3	3	2	2	2	2	4	4	4	2	3
3	3	4	2	4	5	5	5	2	3	1	3	2	4	4	5	4	4	5	4	5	3	4	2	2	4	4
5	4	4	4	4	4	4	4	4	4	5	4	5	4	4	5	4	5	4	3	5	4	5	4	4	5	5
5	5	5	3	5	5	5	5	5	5	5	5	4	5	5	5	5	5	4	5	1	4	5	4	4	4	5
4	4	4	2	2	3	3	3	2	2	2	4	2	2	2	2	3	2	4	3	3	2	2	2	2	2	3
2	2	2	2	4	3	4	2	1	2	1	4	2	2	3	2	4	2	2	2	2	2	2	3	3	4	3
4	4	4	5	5	4	5	5	4	5	5	5	5	4	5	5	5	5	4	5	4	5	4	4	5	4	5
5	5	5	5	5	5	5	5	4	5	4	5	4	5	4	4	4	4	4	4	4	5	5	5	5	4	5
5	5	5	5	5	5	5	5	5	5	5	5	5	5	5	5	5	5	5	5	5	5	5	5	5	5	5
3	3	3	4	3	3	4	3	4	4	4	4	3	4	5	4	5	4	5	4	5	5	4	3	4	4	5
3	3	3	3	4	4	4	4	4	4	4	4	4	4	4	4	4	4	4	3	3	4	4	4	4	4	3
4	4	4	4	3	4	4	4	4	4	3	4	4	4	4	5	4	5	4	4	4	4	4	3	3	4	4
4	4	2	4	3	2	4	3	4	3	4	4	4	2	4	4	4	4	4	4	5	4	3	4	3	4	4
4	2	3	4	1	4	4	4	4	4	4	4	4	4	5	5	4	4	4	3	3	4	4	4	4	3	3
4	4	4	4	3	2	4	4	4	4	4	3	4	4	4	3	4	3	4	4	3	3	5	3	3	3	3
4	5	3	1	4	4	4	4	3	4	4	4	4	2	4	4	4	4	3	4	3	4	4	4	4	4	4
4	4	4	3	1	4	4	4	4	4	4	4	4	4	4	3	4	4	4	3	4	4	4	4	4	4	3
4	5	5	4	5	5	5	5	4	5	5	5	5	5	5	4	5	4	4	5	5	5	3	5	5	5	5
5	4	4	4	5	5	4	5	5	5	5	5	4	5	5	4	4	4	5	5	5	5	5	5	4	5	5
5	5	5	4	5	5	5	5	4	5	5	5	5	5	5	4	5	4	5	5	4	4	5	5	5	4	5
5	5	5	5	5	4	5	5	5	5	5	4	4	5	4	3	5	5	5	5	4	5	5	5	4	5	5
5	5	4	4	5	5	5	5	4	4	5	4	5	5	4	5	4	4	4	4	5	4	5	4	3	5	4
5	5	4	5	5	5	5	5	4	5	5	5	5	5	5	4	5	4	5	4	5	4	5	5	5	4	5
5	5	5	5	5	5	4	5	4	4	4	5	4	5	4	5	4	5	4	5	4	4	4	4	5	4	5
4	4	4	5	5	4	5	5	4	5	5	5	5	4	5	5	5	5	4	5	4	5	4	4	5	4	5
5	5	5	5	5	5	5	5	4	5	4	5	4	5	4	4	4	4	4	4	4	5	5	5	5	4	5
